# Supplementary material for: HSF-1 is a regulator of miRNA expression in Caenorhabditis elegans
Source: PLoS One. 2017 Aug 24;12(8):e0183445. doi: 10.1371/journal.pone.0183445 (PMC5570370; doi:10.1371/journal.pone.0183445)
Supplement: S1 Table — (XLSX) [file pone.0183445.s009.xlsx]

## Sheet: hsf-1(+);+HS vs control
Name	Fold Change (log2)	q-value
miR-784	1.34979	0.00925589
miR-355	1.13013	0.00508438
miR-1829c	0.833311	0.0158916
miR-62	0.804451	0.00411017
miR-794	0.735319	0.000985687
miR-46	0.723444	0.0128217
miR-5592	0.676525	0.0312918
miR-231	0.674055	0.0405326
miR-65	0.618139	0.00440638
miR-86	0.582883	0.00411017
miR-84	0.576606	0.00411017
miR-232	0.567979	0.0399118
miR-63	0.560563	0.00411017
miR-2212	0.499157	0.0127444
miR-229	0.49607	0.0104852
miR-66	0.454614	0.00775398
lin-4	0.403131	0.0127444
miR-52	0.389288	0.0156775
miR-53	0.383548	0.00411017
miR-237	0.340186	0.0311495
miR-1022	0.268307	0.0303435
miR-4816	0.265398	0.00411017
miR-239a	0.233292	0.00411017
miR-47	0.217446	0.0158916
miR-242	0.206764	0.0311495
miR-240	0.206175	0.0400798
miR-5551	0.203661	0.0102117
miR-34	0.153388	0.00925589
miR-80	0.10687	0.00345171
miR-259	0.0803076	0.024235
miR-228	-0.126917	0.024235
miR-48	-0.127769	0.0236315
miR-50	-0.130265	0.0104852
miR-241	-0.138675	0.00925589
miR-1817	-0.189794	0.0462449
miR-1829a	-0.228183	0.0274066
let-7	-0.308285	0.00411017
miR-57	-0.325604	0.00345171
miR-51	-0.413308	0.0158916
miR-64	-0.498286	0.00498191
miR-61	-0.551533	0.00411017
miR-75	-0.695021	0.00498191
miR-252	-0.696576	0.0127444
miR-83	-0.83485	0.00411017
miR-56	-1.01159	0.0468323
miR-36	-1.03537	0.0163637
miR-58	-1.08386	0.0117012
miR-795	-1.28952	0.0133373
miR-82	-1.68508	0.00877519
miR-2214	-1.7174	0.00411017
miR-55	-1.80994	0.0127444
miR-90	-1.81635	0.0127444
miR-235	-1.98703	0.0236315
miR-4926	-2.0345	0.0118521
miR-45	-2.05626	0.0127444
miR-73	-2.10865	0.00411017
miR-74	-2.1297	0.0398518
miR-77	-2.20649	0.00411017
miR-35	-2.23523	0.00345171
miR-4813	-2.34425	0.0409425
miR-87	-2.42795	0.00411017
miR-44	-2.4295	0.0181605
miR-238	-2.52812	0.00925589
miR-250	-2.56093	0.00411017
miR-42	-2.6697	0.0127444
miR-40	-2.68677	0.0064876
miR-54	-2.69267	0.000368301
miR-39	-2.73588	0.0127444
miR-41	-3.06984	0.00411017
miR-37	-3.15452	0.00895089
miR-246	-3.4894	0.00478182
miR-67	-3.77656	0.024235

## Sheet: hsf-1(-);+HS vs control
Name	Fold Change (log2)	q-value
miR-239b	3.21349	0.00801176
miR-239a	1.02294	0.0110564
miR-1830	0.841335	0.00169037
miR-84	0.603599	0.00125285
miR-1820	0.55235	0.020844
miR-63	0.493035	0.0185982
miR-230	0.478996	0.0451497
miR-229	0.462298	0.026854
miR-65	0.323139	0.0232644
miR-62	0.316447	0.0302555
miR-1829c	0.233323	0.0280762
miR-236	0.175675	0.0113651
miR-48	0.16421	0.0298619
miR-66	0.146678	0.0167978
miR-228	0.111469	0.026854
miR-241	-0.105139	0.0167978
miR-72	-0.189658	0.0167978
miR-47	-0.30994	0.00487123
miR-34	-0.385384	0.0214008
miR-355	-0.433426	0.00125285
miR-795	-0.45084	0.0280762
miR-75	-0.508152	0.020844
miR-71	-0.525822	0.00227686
miR-790	-0.660613	0.0285302
miR-83	-0.865843	0.0147654
miR-79	-0.953988	0.0280762
miR-61	-0.997933	0.00801176
miR-90	-1.20576	0.013272
miR-235	-1.46477	0.0298619
miR-38	-1.49314	0.0298619
miR-2214	-1.58189	0.0113651
miR-250	-1.70495	0.013272
miR-74	-1.79037	0.0167978
miR-73	-1.97497	0.0165657
miR-35	-1.99947	0.0147654
miR-77	-2.08087	0.0105942
miR-45	-2.30081	0.0280762
miR-54	-2.50515	0.0325017
miR-41	-2.51254	0.0178729
miR-44	-2.92831	0.0298619
miR-4813	-3.2622	0.0113651
miR-246	-3.3265	0.0339377
miR-67	-3.74107	0.0129902
miR-39	-3.8323	0.00169037
miR-40	-4.5305	0.0325017

## Sheet: hsf-1(-);-HS vs control
Name	Fold Change (log2)	q-value
miR-239b	5.7006	0.029189
miR-85	4.83839	0.00402112
miR-243	4.02906	0.00221881
miR-5592	3.87636	0.000315734
miR-1020	2.88153	0.0085795
miR-4926	2.52651	0.00877312
miR-239a	2.49354	0.00455786
miR-238	2.13161	0.00455786
miR-1	2.0507	0.016065
miR-62	1.58526	0.00281955
miR-59	1.41452	0.00468473
miR-84	1.31177	1.53854e-05
miR-80	1.24974	0.00221593
miR-794	1.20563	0.037519
miR-4816	1.18711	0.00877312
miR-46	1.08354	5.27219e-05
miR-230	1.07814	0.00221881
miR-355	0.829507	0.00455786
lin-4	0.812205	0.00221881
miR-1022	0.800649	0.00794159
miR-66	0.797913	0.00468473
miR-232	0.757584	0.0429262
miR-1829b	0.73572	0.0372625
miR-63	0.638753	0.00272899
miR-1820	0.566704	0.0138053
miR-83	0.524737	0.0363659
miR-52	0.522302	0.00877312
miR-237	0.470967	0.00582326
miR-54	0.414783	0.029189
miR-259	0.387589	0.0325572
miR-48	0.276595	0.00221881
miR-228	0.108242	0.00794159
miR-72	-0.119817	0.0138677
miR-252	-0.233113	0.0111827
let-7	-0.266899	0.00272899
miR-51	-0.268196	0.0111827
miR-71	-0.281632	0.00221593
miR-57	-0.379133	0.00468473
miR-77	-0.531169	0.00221881
miR-50	-0.634138	0.0117052
miR-45	-0.735721	0.00329835
miR-4812	-0.830876	0.0372625
miR-250	-0.837428	0.00500757
miR-246	-0.900817	0.0213133
miR-358	-0.920233	0.0212668
miR-41	-0.949289	0.0219537
miR-58	-1.06768	0.0111827
miR-44	-1.15634	0.022526
miR-64	-1.18637	0.00465094
miR-75	-1.22312	0.0282549
miR-795	-1.49424	0.00272899
miR-39	-1.80497	0.00216624
miR-42	-1.84858	0.00272899
