# Supplementary material for: HSF-1 is a regulator of miRNA expression in Caenorhabditis elegans
Source: PLoS One. 2017 Aug 24;12(8):e0183445. doi: 10.1371/journal.pone.0183445 (PMC5570370; doi:10.1371/journal.pone.0183445)
Supplement: S2 Table — (XLSX) [file pone.0183445.s010.xlsx]

## Sheet: Upregulated
1	2	3	4	5	6	7
miR-784	miR-1829c	miR-1830	miR-239b	miR-85	miR-355	miR-62
miR-231	miR-65	miR-236	miR-230	miR-243	miR-794	miR-84
miR-86	miR-229		miR-1820	miR-1020	miR-46	miR-63
miR-2212			miR-48	miR-4926	miR-5592	miR-66
miR-53			miR-228	miR-238	miR-232	miR-239a
miR-47				miR-1	lin-4
miR-242				miR-59	miR-52
miR-240				miR-1829b	miR-237
miR-5551				miR-83	miR-1022
miR-34				miR-54	miR-4816
					miR-80
					miR-259

## Sheet: Downregulated
1	2	3	4	5	6	7
miR-228	miR-241	miR-47	miR-72	miR-4812	miR-50	miR-75
miR-48	miR-61	miR-34	miR-71	miR-358	let-7	miR-795
miR-1817	miR-83	miR-355			miR-57	miR-45
miR-1829a	miR-2214	miR-790			miR-51	miR-77
miR-56	miR-90	miR-79			miR-64	miR-44
miR-36	miR-235	miR-38			miR-252	miR-250
miR-82	miR-73				miR-58	miR-39
miR-55	miR-74				miR-42	miR-41
miR-4926	miR-35					miR-246
miR-87	miR-4813
miR-238	miR-40
miR-37	miR-54
	miR-67
