# Supplementary material for: HSF-1 is a regulator of miRNA expression in Caenorhabditis elegans
Source: PLoS One. 2017 Aug 24;12(8):e0183445. doi: 10.1371/journal.pone.0183445 (PMC5570370; doi:10.1371/journal.pone.0183445)
Supplement: S3 Table — (XLSX) [file pone.0183445.s011.xlsx]

## Sheet: HS-dependent miRNAs
Name (Blue portion of Venn diagram)	q-value [hsf-1(+);+HS vs hsf-1(-);+HS]	Significant? (q-value<0.05)
miR-48	0.0128174	yes
miR-47	0.0169177	yes
miR-86	0.0178247	yes
miR-34	0.0178247	yes
miR-228	0.0216911	yes
miR-53	0.0216911	yes
miR-784	0.0397442	yes
miR-231	0.0468926	yes
miR-4926	0.0848265	no
miR-240	0.102246	no
miR-242	0.149661	no
miR-1817	0.149661	no
miR-1829a	0.16577	no
miR-238	0.622856	no
miR-55	0.622856	no
miR-87	0.642607	no
miR-82	0.642607	no
miR-36	0.642607	no
miR-5551	0.65375	no
miR-37	0.680907	no
miR-56	0.685281	no
miR-2212	0.913248	no

## Sheet: HS-independent miRNAs
Name (Yellow portion of Venn diagram)	q-value [hsf-1(-);-HS vs hsf-1(-);+HS]	Significant? (q-value<0.05)
miR-1820	0.823509	no
miR-228	0.823509	no
miR-239b	0.0901117	no
miR-72	0.0688583	no
miR-230	0.0301445	yes
miR-48	0.0137367	yes
miR-71	0.00470972	yes
